# Supplementary material for: Chlojaponilactone B Attenuates THP-1 Macrophage Pyroptosis by Inhibiting the TLR/MyD88/NF-κB Pathway
Source: Pharmaceuticals (Basel). 2024 Mar 21;17(3):402. doi: 10.3390/ph17030402 (PMC10975068; doi:10.3390/ph17030402)
Supplement: Supplementary file 1 [file pharmaceuticals-17-00402-s001.zip]

Archive with 1 entries (1 files):
- pharmaceuticals-2889539-supplementary.pdf
